# Supplementary material for: Optimization of Sulfonated Polycatechol:PEDOT Energy Storage Performance by the Morphology Control
Source: Nanomaterials (Basel). 2022 Jun 3;12(11):1917. doi: 10.3390/nano12111917 (PMC9182356; doi:10.3390/nano12111917)
Supplement: Supplementary file 1 [file nanomaterials-12-01917-s001.zip]

Archive with 1 entries (1 files):
- nanomaterials-1720392-supplementary.pdf
